# Supplementary material for: Ssc-miR-92b-3p Regulates Porcine Trophoblast Cell Proliferation and Migration via the PFKM Gene
Source: Int J Mol Sci. 2022 Dec 17;23(24):16138. doi: 10.3390/ijms232416138 (PMC9784024; doi:10.3390/ijms232416138)
Supplement: Supplementary file 1 [file ijms-23-16138-s001.zip]

Archive with 2 entries (2 files):
- Supplement Figure S1.tif
- Supplementary Table S1.xlsx
