# Supplementary material for: Ssc-miR-92b-3p Regulates Porcine Trophoblast Cell Proliferation and Migration via the PFKM Gene
Source: Int J Mol Sci. 2022 Dec 17;23(24):16138. doi: 10.3390/ijms232416138 (PMC9784024; doi:10.3390/ijms232416138)
Supplement: Supplementary file 1 [file ijms-23-16138-s001.zip › Supplementary Table S1.xlsx]

## Sheet: Sheet1
Supplementary Table S1. Primers used for the miRNAs and mRNAs validation by RT-qPCR
Name	Sequence (5'®3')
ssc-miR-92b-3p forward	CTGGTAGGTATTGCACTCGTCCCG
ssc-miR-92b-3p reverse	CTCAACTGGTGTCGTGGA
RT-ssc-miR-92b-3p	CTCAACTGGTGTCGTGGAGTCGGCAATTCAGTTGAGGGAGGCCG
U6 forward	GGAACGATACAGAGAAGATTAGC
U6 reverse	TGGAACGCTTCACGAATTTGCG
PFKM forward	GATGGAAGGCAGGAAGCAGTATGAC
PFKM reverse	TGCAGATGGTGTTAAGAGCTGTGTC
Actin forward	GTCATGGACTCTGGGGATGG
Actin reverse	TTCTCCTTGATGTCCCGCAC
